# Supplementary material for: Impact of Gliflozins on Right Heart Remodeling in Italian Patients with Type 2 Diabetes and Heart Failure: Results from the GLISCAR Real-World Study
Source: Pharmaceuticals (Basel). 2025 Aug 14;18(8):1200. doi: 10.3390/ph18081200 (PMC12388898; doi:10.3390/ph18081200)
Supplement: Supplementary file 1 [file pharmaceuticals-18-01200-s001.zip]

Archive with 2 entries (2 files):
- pharmaceuticals-3811835-supplementary.pdf
- STROBE_checklist_GLISCAR.pdf
